# Supplementary material for: Organ health and development in larval kingfish are unaffected by ocean acidification and warming
Source: PeerJ. 2019 Dec 12;7:e8266. doi: 10.7717/peerj.8266 (PMC6911692; doi:10.7717/peerj.8266)
Supplement: Supplemental Information 1 — Descriptive assessment of alterations in all major organs analyzed in histological sections of all kingfish larvae at 11 dph; Codes described for scoring alterations in each organ; Scores given to each organ in each fish based on the code previously described. [file peerj-07-8266-s001.xlsx]

## Sheet: histological description
Tank	Temperature	CO2	days post hatch	Fish number	total length	kidney
1	21	500	11	1	0.9	some vacs
1	21	500	11	2	0.8	some vacs, atrophy in hematop. tissue
1	21	500	11	3	1	some vacs, cs, nec
1	21	500	11	4	0.9	lots of vacs
2	21	1000	11	1	1.2	vacs, cs
2	21	1000	11	2	1.1	vacs, cs
2	21	1000	11	3	1	vacs, exp/contr
2	21	1000	11	4	1	cs
3	25	1000	11	1	1.4	N
3	25	1000	11	2	1.3	vacs,cs
3	25	1000	11	3	1.1	vacs
3	25	1000	11	4	1.2	vacs, slight contr./exp
4	21	500	11	1	1.1	N
4	21	500	11	2	0.9	N
4	21	500	11	3	1.2	N
4	21	500	11	4	1	bad orientation
5	21	500	11	1	0.7	vacs, contr/exp
5	21	500	11	2	0.8	cs
5	21	500	11	3	0.8	exp,vacs, csw
6	25	500	11	1	1.4	vacs
6	25	500	11	2	1.3	abnormal granulation of hematopoietic tissue
6	25	500	11	3	1.5	vacs, nec
6	25	500	11	4	1	cs, nec, exp/contr
8	25	500	11	1	1	cs, hypertrophy
8	25	500	11	2	0.9	exp, contr
8	25	500	11	3	0.9	N
8	25	500	11	4	1	N
9	25	1000	11	1	2	cs,vacs
9	25	1000	11	2	1.3	N
9	25	1000	11	3	1.5	N
9	25	1000	11	4	1.8	contr/exp, vacs, nec
10	25	500	11	1	1	N
10	25	500	11	2	1.2	N
10	25	500	11	3	1.4	N
10	25	500	11	4	1.2	N
11	21	1000	11	1	1	N
11	21	1000	11	2	0.8	N, green lipid droplets
11	21	1000	11	3	1.1	N
11	21	1000	11	4	0.9	N
12	21	1000	11	1	1.2	N, bacteria
12	21	1000	11	2	0.6	N
12	21	1000	11	3	1	N
12	21	1000	11	4	1.2	N
14	25	500	11	1	1.1	N
14	25	500	11	2	1	N
14	25	500	11	3	0.9	cs, contr/exp, nec
14	25	500	11	4	0.8	nec
15	25	1000	11	1	1.1	N
15	25	1000	11	2	0.8	N
15	25	1000	11	3	1.2	N
15	25	1000	11	4	1.1	vacs
16	21	500	11	1	1.1	vacs
16	21	500	11	2	0.8	N
16	21	500	11	3		vacs, cs
16	21	500	11	4		vacs
17	21	1000	11	1		N
17	21	1000	11	2		N
17	21	1000	11	3	1.2	N
17	21	1000	11	4	0.5	N
18	25	1000	11	1	1.2	N
18	25	1000	11	2	0.9	N
18	25	1000	11	3	1.1	exp/contr, cs
18	25	1000	11	4	0.9	exp,contr, nec

## Sheet: scoring
						from Bernet et al 1999
organ	code	description	numerical score			organ	reaction pattern	functional unit	alteration	importance factor (w)	score value (a)	index (i)
eye	N	normal, no vacuoles	1			gills	regressive changes	epithelium	architectural and structural alterations	1
	vac 1	1-4 vacuoles	2						deposits	1
	vac 2	5-10 vacuoles	3						atrophy	2
	vac 3	>10 vacuoles	4						necrosis	3
								supporting tissue	architectural and structural alterations	1
gills	N	normal	1						atrophy	2
	ab	abnormal cell structure	2						necrosis	3
	w	corrugated epithelial surface	3				progressive changes	epithelium	hypertrophy	1
	sp, oe, nec	spacing, oedema, extensive necrosis	4					supporting tissue	hypertrophy	1
gut	N	normal	1			kidneys	regressive changes	tubule	architectural and structural alterations	1
	vac	vacuolization of enterocytes	2						plasma alterations	1
	epsq	epithelial desquamation	2						deposits	1
	lip	lipids	2						atrophy	2
	atr	atrophy	3						necrosis	3
	nec	necrosis	4					interstitial tissue	architectural and structural alterations	1
									deposits	1
pancreas	N	normal	1						atrophy	2
	stn	change in staining characteristics	2						necrosis	3
	acin	altered acinous structure	3				progressive changes	tubule	hypertrophy	1
	vac	vacuoles	3
	nec	necrosis	4			liver	regressive changes	liver tissue	architectural and structural changes	1
									plasma alterations	1
kidneys	N	normal	1						deposits	1
	cs	cloudy swelling	2						atrophy	2
	exp	expansion of space inside Bowman's capsule	3						necrosis	3
	contr	contraction of glomerulus	3				progressive changes	liver tissue	hypertrophy	1
	nec	necrosis	4
					added organs AYF	eye	regressive changes	retina	deposits	1
liver damage	N	normal	1
	vac	vacuoles	2			gut	regressive changes		architectural and structural changes	1
	atr	atrophy	3						plasma alterations	1
	nec	necrosis	4						deposits	1
									atrophy	2
liver lipids	nl	no lipids	1						necrosis	3
	lip 1	>25% lipid vacuoles	1
	lip 2	25-75% lipid vacuoles	2			pancreas	regressive changes	exocrine pancreas	architectural and structural changes (tissue structure, shape and arrangement of cells)	1
	lip 3	>75% lipid vacuoles	3						plasma alterations (intracellular)	1
									deposits (intercellular)	1
									atrophy	2
									necrosis	3

## Sheet: histological evaluation
Tank	Temperature	CO2	days post hatch	Fish number	eye	gills	gut	liver	pancreas	kidney	liverdamage	liverlipids
1	21	400	11	1	4	1	1	3	1	2	1	3
1	21	400	11	2	1	4	4	4	2	2	1	4
1	21	400	11	3	2	4	4	4	2	3	1	4
1	21	400	11	4	3	4	4	4	3	3	1	4
2	21	1000	11	1	4	4	3	2	2	2	1	2
2	21	1000	11	2	1	4	4	4	4	2	1	4
2	21	1000	11	3	4	4	1	4	4	3	1	4
2	21	1000	11	4	1	1	1	4	4	2	4	1
3	25	1000	11	1	4	4	1	3	2	1	3	1
3	25	1000	11	2	4	4	1	4	2	2	1	4
3	25	1000	11	3	4	4	4	2	1	2	1	2
3	25	1000	11	4	4	4	1	1	1	3	1	1
4	21	400	11	1	1	1	1	2	3	1	1	2
4	21	400	11	2	1	1	1	3	1	1	1	3
4	21	400	11	3	1	1	1	1	1	1	1	1
4	21	400	11	4	1	1	1	1	4	0	1	1
5	21	400	11	1	1	4	1	3	1	3	1	3
5	21	400	11	2	3	4	1	2	1	2	1	2
5	21	400	11	3	2		1	1	2	3	3	1
6	25	400	11	1	4	4	4	4	4	2	1	4
6	25	400	11	2	4	4	4	4	1	2	4	2
6	25	400	11	3	4	4	1	3	4	4	3	2
6	25	400	11	4	1	1	2	4	3	4	2	4
8	25	400	11	1	1		1	1	1	2	1	1
8	25	400	11	2	1	1	2	2	2	3	1	2
8	25	400	11	3	1	1	1	3	2	1	2	3
8	25	400	11	4	1	1	1	1	2	1	1	1
9	25	1000	11	1	1	4	2	2	4	2	1	2
9	25	1000	11	2	1	1	2	1	1	1	1	1
9	25	1000	11	3	1	1	2	1	4	1	1	1
9	25	1000	11	4	1	4	1	2	3	4	2	1
10	25	400	11	1	1	3	4	2	1	1	1	2
10	25	400	11	2	1	1	1	1	1	1	1	1
10	25	400	11	3	1	1	1	1	2	1	1	1
10	25	400	11	4	1	1	1	1	1	1	1	1
11	21	1000	11	1	1	1	1	1	1	1	1	1
11	21	1000	11	2	1	1	3	1	1	2	1	1
11	21	1000	11	3	1	1	1	4	2	1	1	4
11	21	1000	11	4	1	1	1	3	1	1	1	3
12	21	1000	11	1	1	1	2	4	1	2	4	1
12	21	1000	11	2	1	4	2	2	1	1	1	2
12	21	1000	11	3	1	1	1	3	1	1	1	2
12	21	1000	11	4	1	1	2	2	2	1	1	2
14	25	400	11	1	1	1	1	1	1	1	1	1
14	25	400	11	2	1	1	3	1	3	1	1	1
14	25	400	11	3	1	3	1	2	3	4	2	1
14	25	400	11	4	4	4	4	4	4	4	4	1
15	25	1000	11	1	3	4	3	4	3	1	4	2
15	25	1000	11	2	1	1	1	2	1	1	2	1
15	25	1000	11	3	2	4	2	1	1	1	1	1
15	25	1000	11	4	1	4	4	2	2	2	1	2
16	21	400	11	1	1	4	4	4	1	2	1	4
16	21	400	11	2	1	1	4	2	1	1	3	2
16	21	400	11	3	4	4	4	4	1	2	1	4
16	21	400	11	4	1		3	4	2	2	1	4
17	21	1000	11	1	1	1	1	1	4	1	1	1
17	21	1000	11	2	1		1	1	3	1	1	1
17	21	1000	11	3	1	1	1	1	1	1	1	1
17	21	1000	11	4	1		1	1	4	1	1	1
18	25	1000	11	1	1	3	4	1	1	1	1	1
18	25	1000	11	2	1	3	4	1	1	3	1	1
18	25	1000	11	3	2	4	4	3	4	3	3	1
18	25	1000	11	4	1		2	3	3	4	3	1
